# Supplementary material for: Spatial Risk Factors of Vector-Borne Diseases in Pacific Island Countries and Territories: A Scoping Review
Source: Trop Med Infect Dis. 2025 Dec 24;11(1):6. doi: 10.3390/tropicalmed11010006 (PMC12846491; doi:10.3390/tropicalmed11010006)
Supplement: Supplementary file 1 [file tropicalmed-11-00006-s001.zip]

Archive with 3 entries (3 files):
- Supplementary File S1_Scoping_Review.pdf
- Supplementary File S2_Search strategy.pdf
- Supplementary File S3_Extration_table.xlsx
