# Supplementary material for: Spatial Risk Factors of Vector-Borne Diseases in Pacific Island Countries and Territories: A Scoping Review
Source: Trop Med Infect Dis. 2025 Dec 24;11(1):6. doi: 10.3390/tropicalmed11010006 (PMC12846491; doi:10.3390/tropicalmed11010006)
Supplement: Supplementary file 1 [file tropicalmed-11-00006-s001.zip › Supplementary File S3_Extration_table.xlsx]

## Sheet: Extraction Table
Title	Authors	Year of Publication	Journal	Aim	Study Design	Geographic Scope	Name of the country of study	Diseases Studied	Measurement Metrics	Data Sources	Socioeconomic Factors	Environmental Factors	Healthcare Access	Demographic Factors	Household Factors	Other Factors	Analytical Methods	Key Results							Main Conclusions
Effects of temperature, rainfall, and El Niño Southern Oscillations on dengue-like-illness incidence in Solomon Islands	Gerry Andhikaputra, Yu‑Han Lin and Yu‑Chun Wang	2023	BMC Infectious Diseases	The aim of this study is to investigate the associations between temperature, cumulative rainfall, and El Niño Southern Oscillation (ENSO) on vector-borne disease risks of dengue-like illness (DLI) in Solomon Islands.	Cross-sectional	Guadalcanal and Western Province	Solomon Islands	Dengue-like-illness	Incidence	The Solomon Islands Syndromic Surveillance Report (SISS) was obtained from the Ministry of Health and Medical Services (MHMS)		Guadalcanal Province: Rainfall Lag 0 (month): Incidence rate ratio 1.003, 95% CI (1.001–1.005). Average temperature Lag 1(month): IRR 2.186, 95% CI (1.094–4.368). Western Province: Rainfall Lag 0: IRR 1.001 95% CI (1.001–1.003), Lag 1: IRR 1.002, 95% CI (1.001–1.003). All Islands: Average temperature Lag 0: 1.748, 95% CI (1.107–2.758), Lag 1: 1.973, 95% CI (1.237–3.147). Rainfall: Lag 0: 1.002, 9…					Multivariate generalized estimating equation model with negative binomial regression	Category	Guadalcanal	Western	All Islands (Combined)				The study found that the population of SI was vulnerable to rainfall. A minor effect of cumulative rainfall was captured, with 0.001%–0.003% increase in risk every 10 mm increase of monthly cumulative rainfall, which was consistent across 2 Islands. In addition reveals the potential transmission of DLI as a result of maximum temperature and rainfall. The average temperature was significantly asso…
																		Total DLI cases	4900	784	5684
																		Monthly average cases	103	17	—
																		Highest monthly peak	977 (Dec 2016)	147 (Dec 2016)	—
																		Cases during La Niña	2.945	232	—
																		Cases during El Niño	199	125	—
																		IRR per 1 °C ↑ in avg. temperature (Lag 1)	2.186 (1.094–4.368)	1.283 (0.639–2.572)	1.973 (1.237–3.147)
																		IRR per 10 mm ↑ in rainfall (Lag 1)	1.002 (0.999–1.004)	1.002 (1.001–1.003)	1.001 (1.000–1.002)
																		IRR La Niña vs. Neutral	4.537 (2.042–10.083)	Not significant	3.386 (2.004–5.722)
																		IRR El Niño vs. Neutral	72.8–76.7% reduction	—	Significant reduction
Spatial predictive risk mapping of lymphatic filariasis residual hotspots in American Samoa using demographic and environmental factors	Angela M. Cadavid Restrepo, Beatris M. Martin, Saipale Fuimaono, Archie C. A. Clements, Patricia M. Graves, Colleen L. Lau	2023	PLOS Neglected tropical diseases	The aim of this study is to identify areas where there is potential residual transmission of W. bancrofti in American Samoa and produce LF predictive prevalence maps that can be used to help guide and target future LF elimination strategies	Cross-sectional	Fagali’i and Fagamalo villages. North-West of the main Island of Tutuila	American Samoa	Limphatic filariasis	Prevalence	Data on LF infection markers, Ag and Wb123, Bm14 and Bm33 Abs, obtained from a two-stage equal probability cluster survey conducted in American Samoa in 2016	Work location	Elevation (m) 77.72 (SD 92.99) OR: 1.00 (95% CrI: 0.99 - 1.00). Average annual Rainfall (mm) 3469.69 (SD 3374.57). Rainfall in driest month - August (mm) 232.46 (SD 232.97). Rainfall in wettest month- December (mm) 381.14 (SD 369.73). Land cover: Cropland (%) 0.01 (SD 0.03), wb123 antibody OR = 1.06. (95% CrI: 0.97-1.15, rangeland (%) 0.85 (SD 6.83), tree coverage (%) 5.14 (SD 19.93). OR: 1.00 (9…		Population density (people/m2) 2.47 (SD 2.06), Age, Gender. OR: 0.96 (95% CrI: 0.86 - 1.06)	Some households shared the same building structure. Distance to the coastline (meters). Distance to the stream (meters).		Non-spatial univariate and Bayesian geostatistical multivariate logistic regression models. Collinearity between covariates was assessed using Spearman’s correlation.	Infection Marker. Multivariate geostatistical model	Crude Prevalence (%) (95% CI)	Female vs Male (OR %)	Age (OR % for every year)	Tree Coverage (OR % per 1% in 20 m buffers)	Deviance Information Criterion (DIC) with and without accounting for spatial correlation		The results of this study suggest that there are still areas with a high probability of LF infection markers (including Ag) in American Samoa, particularly in the north-west of the main island of Tutuila. Also, we found that there are sociodemographic and environmental factors that may underlie the geographical distribution of LF and potentially contribute to persistent transmission. In addition,…
																		Ag	5.1 ( CrI 4.2–5.9)	–26.8% (CrI 11.0–39.8)	–2.4% (CrI 1.8–3.0)	0.4% (CrI 0.1–0.7)	631.70 - 1122.3
																		Wb123 Ab	25.6 (CrI 24.0–27.3)	–55.1% (CrI 44.1–64.5)	2.4% CrI: 1.8–3.1)	0.2% (CrI 0.1–0.5)	1996 - 2861.1
																		Bm14 Ab	13.1 (CrI 11.8–14.4)	–52.1% (CrI 35.7–64.9)	3.3% (CrI 2.5–4.1)	0.01% (CrI 0.001–0.4)	1281 - 1898.6
																		Bm33 Abs	45.6 (CrI 43.7–47.5)	–26.8% (CrI 11.1–39.8)	2.4% (CrI 1.8–3.0)	0.4% (CrI 0.1–0.8)	2506 - 3505.6
																		Infection Marker. Multivariate geostatistical model	Tuna Cannery workers	Workers indoor	Workers outdoor	other locations	Population Density (OR%)	AUC
																		Ag	—			—	—	0.71
																		Wb123 Ab	125.6% (CrI 37.4–276.6)			42.7% (CrI 7.2–93.0)	—	0.70
																		Bm14 Ab	155.8% (CrI 40.3–362.2)		78.9% (CrI 29.6–334.1)		decrease8.1% (CrI 5.4–20.2)	0.70
																		Bm33 Abs	56.2% (CrI 3.3–150.1)		161.6% (CrI 9.0–534.7)		—	0.60
Malaria transmission pattern resilience to climatic variability is mediated by insecticide-treated nets	Luis Fernando Chaves, Akira Kaneko, George Taleo, Mercedes Pascual & Mark L Wilson	2008	Malaria journal	This study aims to evaluate the dynamics of malaria before and after the introduction of insecticide-treated nets (ITNs) into the archipelago in an attempt to determine whether there were breakpoints where dynamics shifted transmission patterns, and quantified the effects of climate on these patterns before and after this intervention took effect.	Ecological study retrospective	Village level	Vanuatu	Malaria	Incidence rate	Data were obtained obtained from the Malaria and other Vector Borne Diseases Control Unit, Ministry of Health, Port Vila, Vanuatu. A monthly record of malaria was collected from health centers of people who presented fever or a recent history of fever, and whose standard blood slide analysis indicated infection with either Plasmodium vivax or Plasmodium falciparum, from January 1983 to December 1…		Temperature: incidence declined after the breakpoint for both species, between 66.25% and 51.76%, IR (before breakpoint: 1.43 p < 0.05) for P. falciparum and P. vivax. El Niño, precipitation					SupF test (Hansen) for structural breaks. Kolmogorov-Zurbenko Adaptive Filter (KZAF). Seasonal autoregressive (SAR) models with backward elimination. Akaike Information Criterion (AIC) for model selection. Boxplot analysis for seasonal patterns. Smoothing spline regression for ITN coverage estimation.	Variable	Plasmodium falciparum	Plasmodium vivax					The association between climatic forces and malaria dynamics in Vanuatu presents features that make it unusual when compared to other settings, where the climate and ecological dynamics have been studied. None of the ENSO indices led the dynamics of malaria, yet clear signals of association at interannual time scales were found with local climatic variables. This may be a result of the relationsh…
																		Proportional reduction in incidence after breakpoint	66.25%	51.76%
																		Absolute reduction in incidence	7.7 cases per 1,000 population	2.6 cases per 1,000 population
																		Change in temperature influence after breakpoint	Decreased by 31%–49%	Decreased by 80% (coefficient became non-significant)
																		Reduction in model error variance after breakpoint	0.33	0.54
Spatial prediction of malaria prevalence in Papua New Guinea: a comparison of Bayesian decision network and multivariate regression modelling approaches for improved accuracy in prevalence prediction	Eimear Cleary, Manuel W Hetzel, Paul Siba, Colleen L Lau, Archie C A Clements.	2021	Malaria Journal	This study aims to produce national prevalence maps for P. falciparum and P. vivax infection prevalence in PNG, and to compare the predictive accuracy of generalized linear model (GLM) and Bayesian decision network (BDN) approaches for generating malaria prevalence maps in a complex environment.	Cross-sectional and ecological study	77 villages. From 17 provinces Momase Region Islands Region Southern Region Highlands Region.	Papua New Guinea	Malaria	Prevalence	Data were collected as part of the national malaria indicator survey (MIS) conducted in 2010 and 2011 by the Papua New Guinea Institute of Medical Research.		Precipitation associated P. falciparum (driest) (β = 0.015; 95% CI = 0.01–0.03). Elevation associated P. vivax (β = − 0.26; 95% CI = − 0.38 to − 3.04),		Proportion of females: 52.74%. Proportion >18 years old: 51.26%, <5 years old: 17.69%. Prevalence P. falciparum: 27.6% and P. vivax: 15.8%. Age was negatively associated P. falciparum prevalence (β = − 0.89; 95% CI = − 1.62 to − 0.016) and P. vivax (β =− 0.79 95% CI = − 1.57 to − 0.15)			Bivariate logistic regression, Akaike information criterion (AIC), Multilevel mixed-effects logistic regression models, Bayesian models (Bayesian decision networks-BDN), generalized linear model (GLM).	P. falciparum		P. vivax					This study generated predictive prevalence maps of malaria in large geographic areas in which spatial non-stationarity exists in associations between explanatory variables and the outcome of interest poses challenges to conventional statistical methods such as GLMs. Utilizing novel modelling approaches such as BDNs may help to overcome such challenges and improve the accuracy of spatial predictio…
																		Variable	Β (95% CI)	Variable	Β (95% CI)
																		Enhanced Vegetation Index Jan	− 0.01 (− 0.07 to 0.06)	Enhanced vegetation Index Jan	0.04 (− 0.02 to 0.09)
																		Distance to the coast	− 0.73 (− 2.73 to 0.77)	Distance to the coast	1.33 (− 0.01 to 2.98)
																		Female	− 0.14 (− 0.37 to 0.09)	Female	− 0.04 (− 0.40 to 0.31)
																		Age > 5–18	− 0.33 (− 0.53 to − 0.12)	Age > 5–18	− 0.67 (− 1.10 to − 0.25)
																		Age > 18+	− 1.27 (− 1.62 to − 0.92)	Age > 18+	− 1.55 (− 2.08 to − 1.02)
																		Season Mar–May (higher prevalence)	1.11 (0.33 to 1.88)
																		P. falciparum	Prevalence	P. vivax	Prevalence
																		Highlands Region	(0.001 to 0.03)	North coast	(0.03 to 0.08)
																		South Coast	(0.001 to 0.03)	South coast	(0.00 to 0.03)
																		Milne bay	(0.001 to 0.03)	Highlands Region	(0.00 to 0.03)
																			AUC values
																			P. falciparum	P. vivax
																			Training dataset	Training dataset
																		GLM village level cross-validation AUC values	0.83	0.87
																		BDN village level cross-validation AUC values	0.74	0.74
Climate-based models for understanding and forecasting dengue epidemics	Elodie Descloux ,Morgan Mangeas,Christophe Eugène Menkes,Matthieu Lengaigne,Anne Leroy,Temaui Tehei,Laurent Guillaumot,Magali Teurlai,Ann-Claire Gourinat,Justus Benzler,Anne Pfannstiel,Jean-Paul Grangeon,Nicolas Degallier,Xavier De Lamballerie	2012	PLOS Neglected Tropical Diseases	The objectives of this study are i) to improve the knowledge of the relationships between meteorological variables, entomological surveillance indices and dengue fever dynamics at seasonal to inter-annual time scales, ii) to identify suitable conditions for an epidemic occurrence, and iii) to develop a predictive model for dengue outbreaks that can be integrated in an early warning system in New …	Retrospective Ecological study	Noumea (South Province)	New caledonia	Dengue	Incidence rate	Data were collected from the Pasteur Institute, the Health Department of the Direction of Health and Social Affairs of New Caledonia, and the Communicable Disease Surveillance Division, Secretariat of the Pacific Community		Temperature and Incidence rate Dengue: (Spearman's coefficient rho: 0.58/0.51/0.59 p <0.001. Cumulative precipitation. Relative humidity: 0.47 p 0.02. ENSO and dengue incidence rates at the inter-annual scale (rho = −0.106, p-value = 0.539).					multivariate non-linear models	*NOD (number of days)	ENSO (+ value of EL Niño 3.4)		The best predictive variables were the maximal temperature in December and maximal relative humidity during October–November–December of the previous year (The info about months would be useful if we decide to include "time/month" as an indicator for the index				No relationship was found between the inter-annual variations of dengue incidence rates and those of the entomological data. On the other hand, a number of meteorological indices developed from summertime temperature, precipitation or relative humidity showed a significant correlation with dengue occurrence. The explicative model provides important and new information. We have shown that maximal …
																			Spearman's coefficient (rho)	p-value
																		Temperature	´-0.365	0.029
																		Precipitation	´-0.481	0.003
																		Relative Humidity (RH)	´´-0.486	0.003
																			Ocurrence of Dengue
																			rho	p-value
																		NOD Temperature 32° Jan-Mar	0.57	0.002
																		RH >95% January	´-0.11	0.58
Demographic, socioeconomic and disease knowledge factors, but not population mobility, associated with lymphatic filariasis infection in adult workers in American Samoa in 2014	Patricia M. Graves, Sarah Sheridan, Saipale Fuimaono & Colleen L. Lau	2020	BMC infectious diseases	This study aims to investigate the influence of previously uncharacterized socioeconomic status, education, work location, population mobility and knowledge of LF on the risk of LF infection	Cross-sectional	Island Tutuila (Islands)	American Samoa	Lymphatic filariasis	Seroprevalence	The data were collected from working-age adults (≥16 years) residing in Tutuila, American Samoa, using convenience sampling at two main locations: Starkist tuna cannery, Department of Health (DOH) clinic.	Income: low income. Ag: 2.89 (1.09–7.69) p= 0.033. Bb14 Ab: 1.30 (0.92–1.84) p= 0.136. Wb123 Ab: 1.46 (1.02–2.11) p= 0.041, Any Ab: 1.51 (1.12–2.05) p= 0.007 Workers in tuna cannery vs Clinic attendees: Ag; 2.52 (0.65–9.75) p= 0.182. Wb123 Ab: 0.52 (0.24–1.13) p=0.099			Gender: Male vs Female = Ag: 2.64 (0.78–8.94) p= 0.118, Bm14 Ab 3.44 (2.04–5.82) p= < 0.001, Wb123 Ab 3.63 (2.11–6.27) p= < 0.001, Any Ab: 3.49 (2.21–5.49) p= < 0.001. Years lived in AS: 9–14 Bm14 Ab: 2.26 (0.89–5.72) p= 0.086, Wb123 Ab: 1.62 (0.67–3.90) p= 0.283, Any Ab: 2.00 (0.91–4.40) p= 0.083. > 14 years = Bm14 Ab: 1.22 (0.55–2.70) p= 0.624, Wb123 Ab: 0.76 (0.37–1.57) p= 0.462, Any Ab: 1.12 …	Possession of assets (television, ceiling fan, air conditioning, mosquito nets (any)) Plumbing (indoor toilet, indoor shower) Household characteristics (screens on windows) Services (piped hot water, garbage collection) (INCLUDED IN SES)		Multivariate logistic regression	Outcome	Increase Risk Factor						The findings of this study suggest that the risk of being infected with LF was not related to travel history or prior mass drug administration (MDA) participation Higher risk of infection assessed by one or more serological markers was associated with male gender, older age, lower SES, 9–14 years residence
																		Antigen Positivity	Lower socioeconomic status (aOR = 2.89) p= 0.033
																		Bm14 Antibody	´- Age 35-44, 45-54 and >55 (aOR ≈ 3.75, 3.76, and 4.17) P < 0.05 - Male gender (aOR = 3.44) p= <0.001
																		Wb123 Antibody	´- Male gender (aOR = 3.63) p= <0.001 - Lower SES (aOR = 1.46) p= 0.041
																		Any Antibody	Male gender (aOR = 3.49) p= <0.001 - Lower SES (aOR = 1.51) p= 0.007
El Niño and the dynamics of vectorborne disease transmission.	S Hales , P Weinstein , Y Souares , A Woodward.	1999	EHP Environmental Health Perspectives	The objective of the study is to investigate the relationship between reported incidence of dengue fever and El Niño southern oscillation (ENSO) in 14 island nations of the South Pacific.	Mixed ecological study design	14 Islands. South Pacific	Fiji, New Caledonia, Tonga, Vanuatu, French Polynesia. American Samoa, Nauru, Tokelau, Wallis, Western Samoa. Kiribati, Niue, Tuvalu, Cook Islands	Dengue fever	Incidence (Monthly reports of dengue fever cases)	Climate data were obtained via the Internet: Southern Oscillation Index (SOI) data were obtained from the National Aeronautics and Space Administration's (NASA) Goddard Distributed Active Archive Center (12); rainfall and temperature data were obtained from the data library of the International Research Institute for Climate Prediction (13). For rainfall and temperature estimates, the INGRID Worl…		Southern Oscillation Index (SOI)Temperature. Rho: 0.45 p <0.05. Rainfall: positive correlation with dengue					Pearson correlations			PEARSON CORRELATIONS					this article found difficulties making estimates of biologically relevant exposure to temperature and rainfall where islands subgroups within a country are spread out a large area, as it is the case in French polynesia and Cook Islands, the climate anomalies in these countries associated with ENSO are not uniform over the geographical area covered by the subgroups. Despite these difficulties , in…
																		Country	Population (thousands)	SOI and temperature	SOI and rainfall	SOI and dengue
																		Tokelau	1.5	´-0.71	´-0.02	0.57*
																		Western Samoa	170	´-0.28	´-0.01	0.49*
																		Fiji	773	0.78	0.70	0.45*
																		American Samoa	61	´-0.31	´-0.20	0.45*			SOI: It's a key indicator of the El Niño-Southern Oscillation (ENSO), a climate pattern affecting weather worldwide specifically monitoring pressure differences between Tahiti and Darwin, Australia
																		Tonga	98	0.62	0.46	0.41*
																		Nauru	11	´-0.71	´-0.65	0.34
																		Vanuatu	177	0.86	0.84	0.34
																		Wallis	14	0.04	´-0.03	0.24
																		French Polynesia	220	´-0.62	0.35	0.23
																		New Caledonia	197	0.85	0.86	0.22
																		Kiribati	78	´-0.81	´-0.46	0.002
																		Niue	2	0.66	0.74	0.0
																		Tuvalu	11	´-0.62	´-0.47	´-0.13
																		Cook Islands	10	´-0.36	0.27	´-0.18
A comparison study of Zika virus outbreaks in French Polynesia, Colombia and the State of Bahia in Brazil	Daihai He, Daozhou Gao, Yijun Lou, Shi Zhao & Shigui Ruan	2017	Scientific reports	The aim of this study is to estimate key transmission metrics (Rt, IAR, reporting ratio) across different geographical regions, accounting for local environmental influences, especially precipitation, on mosquito abundance.	Retrospective mathetical modeling		French Polynesia	Zyka	Incidence: infection attack rate (IAR). Outbreak.	Downloaded monthly mean climatic data for the most populous city in each place (Tahiti in French Polynesia, Bogota in Colombia, Salvador for Bahia) from www.bbc.com/weather/.		Precipitation: -7.27 (-10, -3.36). Negative association					Polynomial Regression	Región	Population	Reporting ratio (ρᵢ)	Infection attack rate	Precipitation. ln ξᵢ			All three outbreaks (French Polynesia, Colombia, the State of Bahia in Brazil) took off in a relatively dry season when the monthly precipitation was low. Flexible model framework allowed to test the impact of precipitation on the transmission of ZIKV. the findings of this study showed that the effects of the precipitation on mosquito abundance (thus ZIKV transmission) are not consistent across t…
																		French Polynesia	276831	80.5% (72.8–100%)	78.0% (63.5–86.3%)	-7.27 (−10 to −3.36)
																		Tahiti	178100	95.4% (70.9–100%)	71.3% (67.4–94.1%)	N/A
																		Iles Sous	33100		70.1% (66.3–92.5%)
																		Others (FP)	47400		62.5% (59.2–82.5%)
																		Colombia	48000000	5.1% (2.1–100.0%)	20.8% (1.1–50.3%)	−2.82 (−4.38, −1.76)
																		Brazil	15000000	3.5% (2.7–100.0%)	32.4% (2.5–94.2%)	−4.27 (−10, −2.91)
Associations between malaria and local and global climate variability in five regions in Papua New Guinea	Imai, C.; Cheong, H.-K.; Kim, H.; Honda, Y.; Eum, J.-H.; Kim, C.T.; Kim, J.S.; Kim, Y.; Behera, S.K.; Hassan, M.N.; Nealon, J.; Chung, H.; Hashizume, M.	2016	BMC Infectious diseases	This study explored what and how local weather and global climate variability impact on malaria incidence in five regions of PNG	Coss sectional	Four administrative provinces and one district	Papua New Guinea	Malaria	Incidence	Data on monthly malaria cases from 1996 to 2008 were obtained from the National Health Information System of PNG. Data on local weather factors (e.g., precipitation, minimum and maximum temperature) were acquired from the PNG National Weather Service		Temperature. p < 0.05 Precipitation. p < 0.05					Pearson´s correlation Time series method. Generalized additive model. Generalized linear models.	Region	Environmental Factor	Lag Time(s)	Direction of Association	Significance Malaria incidence	Notes		The seasonality of monthly precipitation seems to coincide with malaria cases, with the notable exception of Eastern Highlands. The other distinctive characteristic of Eastern Highlands is the low temperature, since the province is located at high altitude. The impacts of temperature and precipitation have been extensively studied as the primary determinants of malaria incidence since they exert …
																		Western	Min. Temperature	0–1 months	Negative	Significant negatively associated	Shift to positive at 2 months lags, strenght of the associaton at 3 months
																			DMI	0–2 months	Negative	Significant	Consistent short-term effect		*DMI: Dipole mode index: climatic indicator: , defined as the difference in SST between the western (10° S–10° N, 50–70° E) and eastern (10° S–0°, 90–110° E) tropical Indian Ocean
																			EMI	0–1 months	Negative	Significant	Short lag, coastal effect		*EMI: El niño modoki index
																			NINO3.4	4–5 months	Negative	Significant	Delayed impact		*SAM: Southern annular mode
																		Eastern Highlands	Min. Temperature	1–2 months	Negative → Positive	Significant	Temperature is consistently low; notable transition		*ENSO: presented as NINO3.4
																			Precipitation	1–2 months	Negative	Significant	Inverse association with rainfall
																			EMI	0–1 months	Positive	Significant	Unique among regions
																			NINO3.4	0, 0–1, 0–4, 0–5	Negative	Significant	Broad range of lag effects
																		Madang	Min. Temperature	All lags	Negative → Positive	Not Significant	Increasing strength over time
																			Precipitation	1–2 months	Positive	Significant	Rainfall correlated with incidence
																			EMI	All lags	Negative	Not Significant	Consistent trend, though not statistically significant
																			SAM	Short & long lags	Negative	Significant	Only region with consistent association
																			NINO3.4	0 month	Negative	Significant	Immediate impact
																		Port Moresby	Min. Temperature	3 months	Negative	Significant	Strength increased over lag time
																			DMI	0–1, then 4 months	Positive → Negative	Significant	Direction of association shifts over time
																			EMI	0–1 months	Negative	Significant	Short-term coastal effect
																			NINO3.4	4–5 months	Negative	Significant	Delayed response
																			SAM	0-1 month	Variable	Significant	Less consistent pattern
																		East Sepik	Min. Temperature	—	—	Not Significant	No notable associations
																			NINO3.4	0 month	Negative	Significant	Immediate response in northern coast
Malaria epidemiology, glucose 6-phosphate dehydrogenase de®ciency and human settlement in the Vanuatu Archipelago	Akira Kaneko, George Taleo, Morris Kalkoa, James Yaviong, Paul A. Reeve, Mary Ganczakowski, Chihiro Shirakawa, Kevin Palmer, Takatoshi Kobayakawa, Anders Bjo Èrkman	1998	Acta Tropica	The aim of this study is to investigate the possible relationship between the prevalence of G6PD deficiency and malaria transmission in central and southern Vanuatu.	descriptive observational study	Island level	Vanuatu	Malaria	Prevalence/Incidence	7 hospitals and 286 rural health posts throughout the country						glucose 6-phosphate dehydrogenase deficiency and human settlement rho: 0.81	Unpaired t-test, chi-squared , test, Fisher's exact test, and Spearman's rank correlation test	Component	Key Findings						This study found that an increase of API and the relative proportion of P. falciparum infections in the PCD results was found around 1983. This was partly due to extended surveillance in 1983, including PCD in peripheral areas, where malaria is expected to be more prevalent with predominantly P. falciparum. The malaria transmission was generally more intense in the northern islands than in the so…
																		1. Passive Case Detection (PCD)	Data from 1977–1992- Annual parasite rate (API) peaked at 222 per 1000 in 1984, dropped to ~100 after 1990- P. falciparum increased from 30% to >60% of infections- Higher malaria incidence in northern and larger islands (e.g., Santo, Malakula)- Seasonal variation: P. falciparum peaks in rainy season (Feb–Mar)
																		2. Malariometric Surveys (1988–1992)	35 surveys on 16 islands; 14,476 blood slides- Overall parasite rate: 11.9%- Most prevalent species: P. vivax (6.7%), P. falciparum (5.2%)- Highest parasite rate on Santo Island, lowest on Aniwa and Futuna- Overall spleen rate: 33.1%, highest on Tongoa and Aneityum (20% both)
																		3. G6PD Deficiency Surveys	496 males surveyed on 7 islands- G6PD deficiency: 3.6% overall- Highest on Efate (10%), none on Aniwa, Futuna, Aneityum- Combined with earlier data (total 955 males), overall deficiency rate: 7.4%- Positive correlation (R = 0.81) between G6PD deficiency and malaria API, except Tongoa
Spatially Explicit Environmental Factors Associated with Lymphatic Filariasis Infection in American Samoa	Morgan E. Lemin *, Angela Cadavid Restrepo, Helen J. Mayfield and Colleen L. Lau	2022	Tropical Medicine and Infectious disease	This study aims to identify potential environmental drivers of LF transmission in American Samoa by using spatial analysis to explore associations between LF seroprevalence in a 2016 community survey and locally collected or remotely sensed environmental data.	Cross sectional	Village	American Samoa	Lymphatic filariasis	Seroprevalence	Data were taken from the results of a 2016 community-based, population proportionate cluster survey conducted in American Samoa in parallel with Transmision assessment survey T(AS)-3.		Tree cover: The risk of Mf-positivity increased by18% (95%CI9%,29%p<0.01) for every 1% increase in tree cover. 1.06 (95% CI: 1.05 - 1.08) p < 0.01 Rangeland cover: The risk of Mf-positivity was estimated to increase by42%(95%CI17%,76%p<0.01) for every1%increase in rangeland cover, 1.05 (95% CI: 1.02 - 1.08) p < 0.01. Crop cover : theBm33 Ab model showed a statistically significant negative associ…		Population density: negative association with the Mf model ( -12%, 95% CI 19%, 4% p <0.01) and antigen model (- 11%, 95% CI 15%, 7% p <0.01).			Pearson correlation coeficient. Poisson regression model. Multivariate stepwise poisson regression process		Infection Marker(s)						This study identifies seven environmental variables that were associated with at least one of the five LF infection markers tested in the 2016 community survey in American Samoa. Each of the five infection markers were associated with a unique set of environmental variables, with the effect sizes varying between each marker. This study found that some landcover classes were strongly associated wi…
																		Tree Cover	Positive association with infection marker positivity
																		Rangeland Cover	Bm33 Ab = statisticallysignificantpositiverelationship withAb-positivity(5%95%CI2%,8%p<0.01)
																		Urban Cover	Mf positivity and Ab-positivity had statistically significant association
																		Rainfall	No significant association with detection of LF infection marker
																		NDVI (Normalised Difference vegetation index)	Very minimal association. (RR between <0.0001 and 0.03) with infection marker positivity in all models where it was included (antigen, and Wb123, Bm14 andBm33antibodies).
Micro-geographic risk factors for malarial infection	Myers, W.P.; Myers, A.P.; Cox-Singh, J.; Lau, H.C.; Mokuai, B.; Malley, R.	2009	Malaria journal	The aim of this study is to evaluate whether geographic parameters are associated with malarial infection in the East Sepik province of Papua New Guinea (PNG), a remote area where malaria is a major cause of morbidity and mortality	Cross-sectional	Oum, Ambunti villages. East Sepik (Province)	Papua New Guinea	Malaria	Prevalence	Blood samples were collected from two different village regions. Geographical data was collected using a Garmin Etrex Venture Handheld GPS device (Garmin International, Olathe, KS)		Elevation. Odds of malarial infection increased with decreasing elevation OR: 0.64 (95% CI: 0.41 - 0.99)					logistic regression for elevation, distance from the river bank, and distance from the administrative centre. Poisson based regression model		Oum	Ambunti					This study found that the risk of malarial infection can vary over short distances and small changes in elevation. In this region of Papua New Guinea, increasing distance from the village centre and decreasing elevation were positively associated with this risk. Oum, had a higher prevalence of malarial infection, and within each village cases were more common in particular zones. In particular, a…
																			Odds ratio 95% CI	Odds ratio 95% CI	Pooled Odds ratio 95%CI
																		Elevation (per 10 m)	0.92 (0.49 - 1.73)	0.6 (0.27 - 1.31)	0.64 (0.41 - 0.99)
																		Distance from village center (per 100m)	1.71 (1.14 - 2.57)	1.19 (0.84 - 1.69)	1.3 (1.03 - 1.66)
																		Distance from river bank (per 100m)	1.93 (0.82 - 4.53)	1.31 (0.69 - 2.49)	1.2 (0.82 - 1.76)
Predicting climate-sensitive water-related disease trends based on health, seasonality and weather data in Fiji	Sarah Nelson,, Aaron Jenkins, Stacy D. Jupiter, Pierre Horwitz, Sangeeta Mangubhai, Seye Abimbola, Anaseini Ratu, Timoci Naivalulevu, Joel Negin	2022	The Journal of Climate Change and Health	This study aimed to establish: (a) the national and divisional trends for 6 EWARS syndromic conditions that are commonly associated with leptospirosis, typhoid and/or dengue (watery diarrhoea, bloody diarrhoea, prolonged fever, acute fever plus rash, acute jaundice syndrome, and suspected dengue) from 2016 to 2020; (b) any association between the 6 syndromic conditions and meteorological data, in…	Ecological study	Islands	Fiji	Suspected Dengue	Incidence	The early warning, alert, and response system (EWARS) data were collected from the Fiji Meteorological Service and the Ministry of Health and Medical Services in Fiji.		Time-lag effects of rainfall. P- value = <0.05. 5 weeks lag: 30-0% - 41.1% p < 0.05					Poisson generalized linear models (GLMs)		Suspected Dengue <5 years old (%)	Suspected dengue > 5 years old (%)					This study found that the peak numbers of total patients seen every year was in March and April. Patient numbers in children under 5 and those aged 5 and over show an annual seasonal trend at the national level and geographical areas.
																		Seasonality max/min temperatute	23.8	38.2
																		Seasonality max/min temperatute. No rainfall lag time	24	38.4
																		5-week rainfall time lag	30	41.1
																		6-week rainfal time lag	28.8	42.4
																		7-week rainfall time lag	29.2	42.9
																		8-week rainfall time lag	26	42.2
																		9-week rainfall time lag	27	41.1
																		10-week rainfall time lag	26.1	40.4
																		11-week rainfall time alg	24.7	39.8
																		12-week rainfall time lag	24	39.2
																		Age Group	Central (%)	Western (%)	Eastern (%)	Northern (%)
																		<5 years 5-week lag	19.4%*	33.0%*	4.7%*	14.0%*
																		≥5 years 7-week lag	21.6%*	47.0%*	19.7%*	24.0%*
Modeling present and future climate risk of dengue outbreak, a case study in New Caledonia	Noé Ochida , Morgan Mangeas, Myrielle Dupont‑Rouzeyrol , Cyril Dutheil , Carole Forfait , Alexandre Peltier , Elodie Descloux and Christophe Menkes	2022	BMC	The aim of this study was to develop and apply a complete method to forecast the weekly probability of dengue outbreaks in a specific location (New Caledonia), using climate variability data, and estimate the inter-annual and seasonal risk of dengue outbreaks throughout the next century under climate change scenarios.	Ecological retrospective modeling design	Province	New Caledonia	Dengue	Outbreak	Demographic data were collected from the Institut de la Statistique et des Etudes Economiques (ISEE), and meteorological data were measured by a weather station of Météo-France from 1970 to 2020 at Faubourg Blanchot, Nouméa.		Temperature. Rͳ > 1 Precipitation: Rͳ > 1					time-series modeling, and permutation testing	Environmental Factor	Description	Time Window	Effect on Dengue Outbreak Risk				The results in this study showed that climate change may increase the inter-annual risk of dengue outbreak in New Caledonia despite the fact that seasonality will remain well marked with zero risk of epidemic emergence during winter. The features selected by Leave-Time-Out Cross Validation (LTO-CV) that best predicted the weekly probability of dengue outbreak were the number of days with maximal …
																		Number of hot days	Number of days with maximum temperature > 30.8°C	80 days prior to prediction week	Positive association – more hot days increase weekly outbreak probability
																		Mean daily precipitation (log-transformed)	Logarithm of the mean daily rainfall (in mm)	60 days prior to prediction week	Positive association – higher rainfall increases weekly outbreak probability
																		Additional variables (e.g., humidity, longer/shorter windows, etc.)	Tested during model selection	Various	No significant improvement in predictive performance (based on Brier score)
Time trend of malaria in relation to climate variability in Papua New Guinea	Jae-Won Park, Hae-Kwan Cheong, Yasushi Honda, Mina Ha, Ho Kim, Joel Kolam, Kasis Inape, Ivo Mueller.	2016	ETH Environmental Health and Toxicology	The aim of this study is to describe the regional malaria incidence in relation to the geographic and climatic conditions and describe the effect of altitude on the expansion of malaria over the last decade in Papua New Guinea.	retrospective ecological time-series design.	Eastern Highland (Provice)	Papua New Guinea	Malaria	Incidence	Data for temperature and rainfall were obtained directly from the National Weather Service, which cover long-term periods including monthly maximum and minimum temperature, and rainfall from 14 weather posts nationwide		Temperature min/max. ´+0.300/0.148 °C/year Rainfall +3.15 mm/year. Altitud: In areas above 1700 m, the incidence did not increase p= 0.29. Elevation: > 1700 m (altitude) -332.2 cases/100.000 year p 0.289. 1500 - 1699 m : 853.7 cases/100.000 year p 0.0008					linear regression analysis.	Region / Province	Malaria Incidence Trend	Rainfall Trend (mm/year)	Temperature Trend (°C/year)				This study found that in the Eastern Highland Province of PNG, the decreasing trend of malaria incidence was prominent in parallel with increasing temperature. Increased rainfall might have expanded habitats of the vector mosquitoes, leading to increased malaria cases in the Eastern Highland Province. Malaria incidence reached its highest peak during the late wet season or the early dry season in…
																		Nationwide	´-190.8 cases/100,000/year (p=0.200) from 1997 to 2008	Not specified	Not specified
																		Southern Coastal (Western)	-3.05% per year	-1.36% per year	Tmin: +0.129 / Tmax: +0.023
																		Southern Coastal (NCD)	-6.05% per year	+0.43% per year	Tmin: +0.130 / Tmax: -0.054
																		Highland (Eastern Highlands)	+4.75% per year	+3.15% per year	Tmin: +0.300 / Tmax: +0.148
																		Northern Coastal (East Sepik)	-0.48% per year	-1.69% per year	Tmin: +0.072 / Tmax: +0.130
																		Northern Coastal (Madang)	+0.51% per year	-0.34% per year	Tmin: +0.323 / Tmax: +0.107
																		Highland by Altitude	+505.3 to +875.7 cases/100,000/year	Not specified	Not specified
																		Island Region	-659.2 cases/100,000/year (p=0.154)	Not specified	Not specified
A comparative analysis of Chikungunya and Zika transmission	Julien Riou, Chiara Poletto, Pierre-Yves Boëlle	2017	Epidemics	The aim of this study is to propose a joint model of Chikungunya and Zika transmission based on the time-dependent susceptible-infectious-recovered (TSIR) framework, using data from nine distinct territories in French Polynesia and the French West Indies, where both diseases circulated for the first time and caused outbreaks between 2013 and 2016	Retrospective Comparative Modeling Study	Territory	French Polynesia	Chikungunya, Zika	Outbreak	Data collected In French Polynesia, both Zika and Chikungunya epidemics were monitored by the Centre d’Hygiène et de Salubritè Publique de Polynésie Franc ¸ ise for six islands and archipelagoes of French Polynesia		Temperature : Effect disappeared after adjusting for precipitation. β~ 0.92. Δ LOOIC: -3 Precipitation negative association: β~0.92/ β~1.10-1.12. Δ LOOIC: -21					hierarchical Bayesian time-dependent SIR (TSIR) model		ZIKV	CHIKV					This study found, For a typical increase in average weekly precipitation of 1 cm, this corresponded to a reduction of transmission by 10% in the short term and an increase of about 20–40% four to six weeks afterwards. They repeated the analyses including one lag at a time, instead of all nine together, and found essentially the same pattern, indicating no problems due to autocorrelation.
																		French Polynesia
																		Temperature-dependent serial interval	2.2 – 4.7 weeks	1.5 – 2.7 weeks	More stable than in the West Indies
																		Average temperature	27–28 °C (24–26 °C in Austral Islands)	27–28 °C (24–26 °C in Austral Islands)	Temperature mostly stable except in Austral Islands
																		Precipitation			Greater variability than in the West Indies
Seroprevalence, incidence estimates, and environmental risk factors for dengue, chikungunya, and Zika infection amongst children living in informal urban settlements in Indonesia and Fiji	Joelle I Rosser, John J Openshaw , Audrie Lin, Ruzka R Taruc , Autiko Tela, Nursehang Tamodding, Nurul Pausi Emelia Abdullah , Murni Amiruddin, Esra Buyukcangaz, S Fiona Barker, Amelia Turagabeci, Ansariadi, Karin Leder, Isra Wahid; on behalf of the RISE Consortium	2025	BMC Infectious Diseases	This study aims 1. To measure seroprevalence and estimate the incidence of dengue, chikungunya, and Zika infections in young children living in informal urban settlements in Indonesia and Fiji. 2. To evaluate local environmental risk factors for Ae. aegypti – transmitted arbovirus infections.	Cross-sectional study		(Suva) Fiji , Indonesia	Dengue, Chikungunya, Zika	Seroprevalence Incidence	The data were collected from RISE Study Cohort Data Collected from 24 informal urban settlements in Makassar, Indonesia and Suva, Fiji. Includes demographic and environmental questionnaires and biological samples.		Flooding. OR: 0.5 (0.2–1.4) Trash collection OR: 2.2 (0.7–7)					Univariate and multivariable logistic regression	Risk Factor for Dengue exposure	Country	Adjusted OR (95% CI)					This study found a high prevalence of dengue in Fiji and Indonesia, with over half of children in each country having had an infection by the age of five years old. Although chikungunya and Zika exposure was lower, a seroprevalence of 2–9% in such young children suggests ongoing transmission of these other Ae. aegypti – transmitted viruses in these countries as well.
																		Age (years) 2.6 (1.2)	Fiji	4.0 (2.5–6.3)
																		Breastfed (past 3 months)	Fiji	2.7 (1.0–7.8)
																		Male gender	Fiji	0.9 (0.4–1.9)
																		Trash collection	Fiji	2.2 (0.7–7)
																		Porous flooring	Indonesia	0.4 (0.2–1.2)
																		Flooding (household)	Fiji	0.5 (0.2–1.4)
																		Grows plants	Fiji	1.3 (0.6–3.2)
Malaria early warning tool: Linking inter-annual climate and malaria variability in northern Guadalcanal, Solomon Islands	Smith, J.; Tahani, L.; Bobogare, A.; Bugoro, H.; Otto, F.; Fafale, G.; Hiriasa, D.; Kazazic, A.; Beard, G.; Amjadali, A.; Jeanne, I.	2017	Malaria journal	The aim of this study was to explore the relationship between the seasonal and annual variations in climate parameters such as rainfall, temperature, sea level and ENSO (SOI and NINO 3.4), and malaria transmission in Guadalcanal	retrospective ecological time series study	Noth Guadalcanal (Province)	Solomon Islands	Malaria	Incidence	The SIMS provided monthly aggregated rainfall data for Vavaya Ridge (Honiara weather office) and Henderson Airport (11 km east of Honiara). Mean sea level (MSL) data were sourced from tidal measurement equipment in the Port of Honiara, jointly administered by SIMS and the Australian Bureau of meteorology’s Pacific sea level monitoring project (PSLM)		Rainfall. Adj R2: 0.80 (0.58 - 0-90) p= 2.48E-8 . NINO 3.4: Adjusted R2: 0.13 (0 - 0.42) p= 0.061. SOI: Adjusted R2: 0.30 (0.04 - 0.60) p= 0.006 . GAUDALCANAL 21 YEARS Rainfall - 0.0053 (- 0.0062, -0.0038) SOI: -0.00195 CI (-0.031, -0.009)					Multiple Lineal regression	October to december and subsequente january to june malaria incidence							This study attempted to quantify the relationship between climate and malaria in Guadalcanal on an inter-annual timescale. Strong relationships (R2 = 0.74, p < 0.05, n = 14) have been established between observed October–November–December (OND) rainfall in Honiara and subsequent January–June climate-associated malaria transmission (CMT) in northern Guadalcanal. The analysis shows a correlation be…
																		Region	Pearson (r)	Spearman (ρ)	adjusted R²
																		Guadalcanal (CMTGP)	−0.90 [−0.77, −0.95]	−0.90 [−0.75, −0.97] (negative correlation)	0.80 [0.58, 0.90]
																		Northern Guadalcanal (CMTNG)	−0.86 [−0.57, −0.94]	−0.84 [−0.45, 0.97] (negative correlation)	0.72 [0.27, 0.86]
																		South Guadalcanal (CMTSG)	−0.09	−0.09	0.00
The Influence of Climate Variables on Malaria Incidence in Vanuatu	Sorenson, J.; Watkins, A.B.; Kuleshov, Y.	2025	Climate journal	This study aimed to investigate how climate variables correlate with malaria incidence in Vanuatu from 2014 to 2023. Additionally, and to use these findings to develop a proof-of-concept malaria model.	Retrospective ecological study using a time-series	Provinces	Vanuatu	Malaria	Incidence	Malaria data were collected from The Health Information Systems unit of the Vanuatu Ministry of Health (MoH) .		Temperature min : 1 month lag: negative correlation with malaria cases (rho = −0.31, p < 0.05. GLM: 44.90 p <0.0001. Bayesian model: mean: 1.39 94% HDI: (0.89 - 1.93) Precipitation : 1 month lag: anomaly (rho = 0.05, p = 0.57) . GLM. -0.02 p 0.65. Bayesian model: 0.19 94% HDI (0.11 - 0.28)					Spearman correlation,Generalised linear modelling (GLM) simple and multiple regression model, Gaussian GLM regression, Bayesian modelling.	climate variable	Malaria incidence						This study found that correlations between climate variables and malaria became weaker and less statistically significant between three- and six-month lags. Variation in climate factors and malaria burden across islands means that the effectiveness of a generalised approach to surveillance and control is likely limited. Vanuatu experiences higher levels of rainfall in the northern islands.
																		Temperature	1 degree increase, malaria increase by 42.51 (+/- 6.92), bayesian modelling: Each unit increase in two-month lagged maximum temperature (°C) increases malaria cases by 1.39 (94% HDI 0.89, 1.93)	Maximum temperature and total precipitation had low VIF scores (VIF < 5), indicating low multicollinearity.
																		Precipitation	coefficient of −0.02 in the one-month lagged model). Bayesian modelling Each unit increase in two-month lagged in (mm) increases malaria cases by 0.19 (94% HDI 0.11, 0.28)
Socio-economic and Climate Factors Associated with Dengue Fever Spatial Heterogeneity: A Worked Example in New Caledonia	Teurlai, M.; Menkès, C.E.; Cavarero, V.; Degallier, N.; Descloux, E.; Grangeon, J.-P.; Guillaumot, L.; Libourel, T.; Lucio, P.S.; Mathieu-Daudé, F.; Mangeas, M.	2015	Plos Neglected Tropical Diseases	This study aimed i) to characterise the spatial distribution of dengue cases in New Caledonia once an epidemic spreads over the territory; ii) to determine which of possible covariates are shaping the observed distribution; iii) to explore the potential spatial distribution of dengue cases under future climate projections.	Ecological study	Province	New Caledonia	Dengue	Incidence	Data collected from Direction of Sanitary and Social Affairs (DASS-NC) from 1st January 1995 to 30th September 2012	Unemployment. Rho: 0.759 p= <0.0001	Temperature. Rho: 0.619 p= 0.0004 Rainfall. Rho: 0.473 p= 0.0109		Human density (# people per household) rho: 0.759 p= <0.0001 Education: rho: 0.148 p= 0.4529			P spearman correlation		Factor	Association with Dengue Incidence		Factor	Association with Dengue Incidence		This study found that the spatial association between temperature and dengue incidence rates during epidemics in New Caledonia can be explained by the influence of temperature on the life cycle of the mosquito transmitting the virus in New Caledonia. High temperatures increase the productivity of the breeding sites through an acceleration of the metabolism of the mosquito, and a faster developmen…
																		Environmental	Mean Temperature	Strongly associated with higher dengue incidence; key predictor in best-performing models. Rho 0.619 p= 0.0004.	Socioeconomic	% Unemployed People	Most predictive single variable; higher unemployment strongly linked to higher incidence. Rho= 0.759 p=<0.0001.
																			Daily Rainfall (wettest quarter)	Limited explanatory power; rainfall is poorly predictive of dengue incidence at commune level. Rho: 0.563 p= 0.0018		Mean People per Household	Key variable in the best-performing multivariable model. Rho= 0.739 p= <0.0001
																			Average Daily Rainfall	Retained for modeling convenience, but showed poor predictive power. Rho:0.473 p= 0.0109		% Living in Small Premises (<40 m2)	Reflects overcrowding and potential for transmission; moderately strong correlation. Rho: 0.568 p= 0.0016
																			Thermal Range / Isothermality	High temperature variability associated with lower incidence, possibly limiting viral circulation. Rho= -0.515		% Premises with Inside Toilets	rho: -0.568 p = 0.0016
																						% People Born in New Caledonia	Local origin associated with higher incidence. Rho: 0.475 p = 0.0106
																						% People Born French Polynesia	Immigration associated with lower incidence. Rho: -0.466 p = 0.0125
Socioeconomic and environmental determinants of dengue transmission in an urban setting: An ecological study in Nouméa, New Caledonia	Zellweger, R.M.; Cano, J.; Mangeas, M.; Taglioni, F.; Mercier, A.; Despinoy, M.; Menkès, C.E.; Dupont-Rouzeyrol, M.; Nikolay, B.; Teurlai, M.	2017	Plos Neglected Tropical Diseases	The aim of this study was to identify socioeconomic and environmental factors associated with dengue incidence in an urban setting in the Pacific region	Ecological study	Province	New Caledonia	Dengue	Incidence	Number of dengue cases in each neighborhood in Noumea from September 1st 2008 to August 31st 2009 and from September 1st 2012 to August 31st 2013 were obtained from the New Caledonia health authorities website	Unemployment (2008-09: IRR(95%CI) IRR: 1.41 (95% CI: 1.29 - 1.55) Educational level: IRR: 1.32 (95% CI: 1.18 - 1.47)	Vegetation coverage (2008-09): IRR: 1.14 (1.04 - 1.24) P= 0.003		Population density: IRR: 0.88 (95% CI: 0.77 - 1.00) . Human density: IRR: 0.82 (95% CI: 0.73 - 0.92) Born in Pacific: univariate regression:(2008-09): IRR 1.33(1.19 - 1.48) P= <0.001, 2012-13: 1.09 (1.01 - 1.18) P= 0.033. Age: (2008-09): IRR: 0.83 (0.83 (0.73 - 0.95) P= 0.004. 2012-13: IRR: 0.94 (0.87 - 1.02) P= 0.142	Old buildings: IRR: 1.12 (1.03 - 1.21) p= 0.004. Cement lodgings:(2012-13) IRR: 1.13 (1.04 - 1.21) P= 0.001		Univariable and multivariable generalized linear modelling	Variable. UNIVARIATE NALYSIS	2008–09 Epidemic	p-value	2012–13 Epidemic	p-value			The 2008±2009 epidemic featured a more pronounced geographic variation in dengue incidence across the city, with high incidence neighborhoods in the north, and low incidence neighborhoods in the south. In contrast, the 2012± 2013 epidemic was more homogenously distributed throughout the city. This study found that incidence rates were associated with socioeconomic and environmental factors during…
																		Housing and Population Density
																		Household crowding	1.22 (1.08–1.38)	0.002	1.05 (0.96–1.14)	0.282
																		Household density	0.82 (0.73–0.92)	0.001	0.95 (0.87–1.03)	0.172
																		Population density	0.88 (0.77–1.00)	0.049	0.97 (0.89–1.05)	0.402
																		Socioeconomic Status
																		Low education	1.32 (1.18–1.47)	<0.001	1.09 (1.01–1.19)	0.024
El Niño:
SOI negativo (≤ -7)
Niño 3.4 ≥ +0.5 °C
La Niña:
SOI positivo (≥ +7)
Niño 3.4 ≤ -0.5 °C

## Sheet: Summary table
Title	Year of Publication	Aim	Study Design	Geographic Scope	Name of the country of study	Diseases Studied	Measurement Metrics	Socioeconomic Factors	Environmental Factors	Healthcare Access	Demographic Factors	Household Factors	Other Factors	Analytical Methods	Key Results
Effects of temperature, rainfall, and El Niño Southern Oscillations on dengue-like-illness incidence in Solomon Islands	2023	The aim of this study is to investigate the associations between temperature, cumulative rainfall, and El Niño Southern Oscillation (ENSO) on vector-borne disease risks of dengue-like illness (DLI) in Solomon Islands.	Cross-sectional	Guadalcanal and Western Province	Solomon Islands	Dengue-like-illness	Incidence		Guadalcanal Province: Rainfall Lag 0 (month): Incidence rate ratio 1.003, 95% CI (1.001–1.005). Average temperature Lag 1(month): IRR 2.186, 95% CI (1.094–4.368). Western Province: Rainfall Lag 0: IRR 1.001 95% CI (1.001–1.003), Lag 1: IRR 1.002, 95% CI (1.001–1.003). All Islands: Average temperature Lag 0: 1.748, 95% CI (1.107–2.758), Lag 1: 1.973, 95% CI (1.237–3.147). Rainfall: Lag 0: 1.002, 9…					Multivariate generalized estimating equation model with negative binomial regression	Category	Guadalcanal	Western	All Islands (Combined)
															Total DLI cases	4900	784	5684
															Monthly average cases	103	17	—
															Highest monthly peak	977 (Dec 2016)	147 (Dec 2016)	—
															Cases during La Niña	2.945	232	—
															Cases during El Niño	199	125	—
															IRR per 1 °C ↑ in avg. temperature (Lag 1)	2.186 (1.094–4.368)	1.283 (0.639–2.572)	1.973 (1.237–3.147)
															IRR per 10 mm ↑ in rainfall (Lag 1)	1.002 (0.999–1.004)	1.002 (1.001–1.003)	1.001 (1.000–1.002)
															IRR La Niña vs. Neutral	4.537 (2.042–10.083)	Not significant	3.386 (2.004–5.722)
															IRR El Niño vs. Neutral	72.8–76.7% reduction	—	Significant reduction
Spatial predictive risk mapping of lymphatic filariasis residual hotspots in American Samoa using demographic and environmental factors	2023	The aim of this study is to identify areas where there is potential residual transmission of W. bancrofti in American Samoa and produce LF predictive prevalence maps that can be used to help guide and target future LF elimination strategies	Cross-sectional	Fagali’i and Fagamalo villages. North-West of the main Island of Tutuila	American Samoa	Limphatic filariasis	Prevalence	Work location	Elevation (m) 77.72 (SD 92.99). Average annual Rainfall (mm) 3469.69 (SD 3374.57). Rainfall in driest month - August (mm) 232.46 (SD 232.97). Rainfall in wettest month- December (mm) 381.14 (SD 369.73). Land cover: Cropland (%) 0.01 (SD 0.03), rangeland (%) 0.85 (SD 6.83), tree coverage (%) 5.14 (SD 19.93), urban (%) 76.36 (SD 34.38).		Population density (people/m2) 2.47 (SD 2.06), Age, Gender.	Some households shared the same building structure. Distance to the coastline (meters). Distance to the stream (meters).		Non-spatial univariate and Bayesian geostatistical multivariate logistic regression models. Collinearity between covariates was assessed using Spearman’s correlation.	Infection Marker. Multivariate geostatistical model	Crude Prevalence (%) (95% CI)	Female vs Male (OR %)	Age (OR % for every year)	Tree Coverage (OR % per 1% in 20 m buffers)	Deviance Information Criterion (DIC) with and without accounting for spatial correlation
															Ag	5.1 ( CrI 4.2–5.9)	–26.8% (CrI 11.0–39.8)	–2.4% (CrI 1.8–3.0)	0.4% (CrI 0.1–0.7)	631.70 - 1122.3
															Wb123 Ab	25.6 (CrI 24.0–27.3)	–55.1% (CrI 44.1–64.5)	2.4% CrI: 1.8–3.1)	0.2% (CrI 0.1–0.5)	1996 - 2861.1
															Bm14 Ab	13.1 (CrI 11.8–14.4)	–52.1% (CrI 35.7–64.9)	3.3% (CrI 2.5–4.1)	0.01% (CrI 0.001–0.4)	1281 - 1898.6
															Bm33 Abs	45.6 (CrI 43.7–47.5)	–26.8% (CrI 11.1–39.8)	2.4% (CrI 1.8–3.0)	0.4% (CrI 0.1–0.8)	2506 - 3505.6
															Infection Marker. Multivariate geostatistical model	Tuna Cannery workers	Workers indoor	Workers outdoor	other locations	Population Density (OR%)	AUC
															Ag	—			—	—	0.71
															Wb123 Ab	125.6% (CrI 37.4–276.6)			42.7% (CrI 7.2–93.0)	—	0.70
															Bm14 Ab	155.8% (CrI 40.3–362.2)		78.9% (CrI 29.6–334.1)		decrease8.1% (CrI 5.4–20.2)	0.70
															Bm33 Abs	56.2% (CrI 3.3–150.1)		161.6% (CrI 9.0–534.7)		—	0.60
Malaria transmission pattern resilience to climatic variability is mediated by insecticide-treated nets	2008	This study aims to evaluate the dynamics of malaria before and after the introduction of insecticide-treated nets (ITNs) into the archipelago in an attempt to determine whether there were breakpoints where dynamics shifted transmission patterns, and quantified the effects of climate on these patterns before and after this intervention took effect.	Ecological study retrospective	Village level	Vanuatu	Malaria	Incidence rate		Temperature: incidence declined after the breakpoint for both species, between 66.25% and 51.76% for P. falciparum and P. vivax. El Niño, precipitation					SupF test (Hansen) for structural breaks. Kolmogorov-Zurbenko Adaptive Filter (KZAF). Seasonal autoregressive (SAR) models with backward elimination. Akaike Information Criterion (AIC) for model selection. Boxplot analysis for seasonal patterns. Smoothing spline regression for ITN coverage estimation.	Variable	Plasmodium falciparum	Plasmodium vivax
															Proportional reduction in incidence after breakpoint	66.25%	51.76%
															Absolute reduction in incidence	7.7 cases per 1,000 population	2.6 cases per 1,000 population
															Change in temperature influence after breakpoint	Decreased by 31%–49%	Decreased by 80% (coefficient became non-significant)
															Reduction in model error variance after breakpoint	0.33	0.54
Spatial prediction of malaria prevalence in Papua New Guinea: a comparison of Bayesian decision network and multivariate regression modelling approaches for improved accuracy in prevalence prediction	2021	This study aims to produce national prevalence maps for P. falciparum and P. vivax infection prevalence in PNG, and to compare the predictive accuracy of generalized linear model (GLM) and Bayesian decision network (BDN) approaches for generating malaria prevalence maps in a complex environment.	Cross-sectional and ecological study	77 villages. From 17 provinces Momase Region Islands Region Southern Region Highlands Region.	Papua New Guinea	Malaria	Prevalence		Precipitation associated P. falciparum (driest) (β = 0.015; 95% CI = 0.01–0.03). Elevation associated P. vivax (β = − 0.26; 95% CI = − 0.38 to − 3.04),		Proportion of females: 52.74%. Proportion >18 years old: 51.26%, <5 years old: 17.69%. Prevalence P. falciparum: 27.6% and P. vivax: 15.8%. Age was negatively associated P. falciparum prevalence (β = − 0.89; 95% CI = − 1.62 to − 0.016) and P. vivax (β =− 0.79 95% CI = − 1.57 to − 0.15)			Bivariate logistic regression, Akaike information criterion (AIC), Multilevel mixed-effects logistic regression models, Bayesian models (Bayesian decision networks-BDN), generalized linear model (GLM).	P. falciparum		P. vivax
															Variable	Β (95% CI)	Variable	Β (95% CI)
															Enhanced Vegetation Index Jan	− 0.01 (− 0.07 to 0.06)	Enhanced vegetation Index Jan	0.04 (− 0.02 to 0.09)
															Distance to the coast	− 0.73 (− 2.73 to 0.77)	Distance to the coast	1.33 (− 0.01 to 2.98)
															Female	− 0.14 (− 0.37 to 0.09)	Female	− 0.04 (− 0.40 to 0.31)
															Age > 5–18	− 0.33 (− 0.53 to − 0.12)	Age > 5–18	− 0.67 (− 1.10 to − 0.25)
															Age > 18+	− 1.27 (− 1.62 to − 0.92)	Age > 18+	− 1.55 (− 2.08 to − 1.02)
															Season Mar–May (higher prevalence)	1.11 (0.33 to 1.88)
															P. falciparum	Prevalence	P. vivax	Prevalence
															Highlands Region	(0.001 to 0.03)	North coast	(0.03 to 0.08)
															South Coast	(0.001 to 0.03)	South coast	(0.00 to 0.03)
															Milne bay	(0.001 to 0.03)	Highlands Region	(0.00 to 0.03)
																AUC values
																P. falciparum	P. vivax
																Training dataset	Training dataset
															GLM village level cross-validation AUC values	0.83	0.87
															BDN village level cross-validation AUC values	0.74	0.74
Climate-based models for understanding and forecasting dengue epidemics	2012	The objectives of this study are i) to improve the knowledge of the relationships between meteorological variables, entomological surveillance indices and dengue fever dynamics at seasonal to inter-annual time scales, ii) to identify suitable conditions for an epidemic occurrence, and iii) to develop a predictive model for dengue outbreaks that can be integrated in an early warning system in New …	Retrospective Ecological study	Noumea (South Province)	New caledonia	Dengue	Incidence rate		Temperature and Incidence rate Dengue: (Spearman's coefficient rho = 0.426, p-value = 0.007). Cumulative precipitation. Relative humidity. ENSO and dengue incidence rates at the inter-annual scale (rho = −0.106, p-value = 0.539).					multivariate non-linear models	*NOD (number of days)	ENSO (+ value of EL Niño 3.4)		The best predictive variables were the maximal temperature in December and maximal relative humidity during October–November–December of the previous year (The info about months would be useful if we decide to include "time/month" as an indicator for the index
																Spearman's coefficient (rho)	p-value
															Temperature	´-0.365	0.029
															Precipitation	´-0.481	0.003
															Relative Humidity (RH)	´´-0.486	0.003
																Ocurrence of Dengue
																rho	p-value
															NOD Temperature 32° Jan-Mar	0.57	0.002
															RH >95% January	´-0.11	0.58
Demographic, socioeconomic and disease knowledge factors, but not population mobility, associated with lymphatic filariasis infection in adult workers in American Samoa in 2014	2020	This study aims to investigate the influence of previously uncharacterized socioeconomic status, education, work location, population mobility and knowledge of LF on the risk of LF infection	Cross-sectional	Island Tutuila (Islands)	American Samoa	Lymphatic filariasis	Seroprevalence	Income: low income. Ag: 2.89 (1.09–7.69) p= 0.033. Bb14 Ab: 1.30 (0.92–1.84) p= 0.136. Wb123 Ab: 1.46 (1.02–2.11) p= 0.041, Any Ab: 1.51 (1.12–2.05) p= 0.007 Workers in tuna cannery vs Clinic attendees: Ag; 2.52 (0.65–9.75) p= 0.182. Wb123 Ab: 0.52 (0.24–1.13) p=0.099			Gender: Male vs Female = Ag: 2.64 (0.78–8.94) p= 0.118, Bm14 Ab 3.44 (2.04–5.82) p= < 0.001, Wb123 Ab 3.63 (2.11–6.27) p= < 0.001, Any Ab: 3.49 (2.21–5.49) p= < 0.001. Years lived in AS: 9–14 Bm14 Ab: 2.26 (0.89–5.72) p= 0.086, Wb123 Ab: 1.62 (0.67–3.90) p= 0.283, Any Ab: 2.00 (0.91–4.40) p= 0.083. > 14 years = Bm14 Ab: 1.22 (0.55–2.70) p= 0.624, Wb123 Ab: 0.76 (0.37–1.57) p= 0.462, Any Ab: 1.12 …	Possession of assets (television, ceiling fan, air conditioning, mosquito nets (any)) Plumbing (indoor toilet, indoor shower) Household characteristics (screens on windows) Services (piped hot water, garbage collection) (INCLUDED IN SES)		Multivariate logistic regression	Outcome	Increase Risk Factor
															Antigen Positivity	Lower socioeconomic status (aOR = 2.89) p= 0.033
															Bm14 Antibody	´- Age 35-44, 45-54 and >55 (aOR ≈ 3.75, 3.76, and 4.17) P < 0.05 - Male gender (aOR = 3.44) p= <0.001
															Wb123 Antibody	´- Male gender (aOR = 3.63) p= <0.001 - Lower SES (aOR = 1.46) p= 0.041
															Any Antibody	Male gender (aOR = 3.49) p= <0.001 - Lower SES (aOR = 1.51) p= 0.007
El Niño and the dynamics of vectorborne disease transmission.	1999	The objective of the study is to investigate the relationship between reported incidence of dengue fever and El Niño southern oscillation (ENSO) in 14 island nations of the South Pacific.	Mixed ecological study design	14 Islands. South Pacific	Fiji, New Caledonia, Tonga, Vanuatu, French Polynesia. American Samoa, Nauru, Tokelau, Wallis, Western Samoa. Kiribati, Niue, Tuvalu, Cook Islands	Dengue fever	Incidence (Monthly reports of dengue fever cases)		Southern Oscillation Index (SOI)Temperature. Rainfall: positive correlation with dengue					Pearson correlations			PEARSON CORRELATIONS
															Country	Population (thousands)	SOI and temperature	SOI and rainfall	SOI and dengue
															Tokelau	1.5	´-0.71	´-0.02	0.57*
															Western Samoa	170	´-0.28	´-0.01	0.49*
															Fiji	773	0.78	0.70	0.45*
															American Samoa	61	´-0.31	´-0.20	0.45*
															Tonga	98	0.62	0.46	0.41*
															Nauru	11	´-0.71	´-0.65	0.34
															Vanuatu	177	0.86	0.84	0.34
															Wallis	14	0.04	´-0.03	0.24
															French Polynesia	220	´-0.62	0.35	0.23
															New Caledonia	197	0.85	0.86	0.22
															Kiribati	78	´-0.81	´-0.46	0.002
															Niue	2	0.66	0.74	0.0
															Tuvalu	11	´-0.62	´-0.47	´-0.13
															Cook Islands	10	´-0.36	0.27	´-0.18
A comparison study of Zika virus outbreaks in French Polynesia, Colombia and the State of Bahia in Brazil	2017	The aim of this study is to estimate key transmission metrics (Rt, IAR, reporting ratio) across different geographical regions, accounting for local environmental influences, especially precipitation, on mosquito abundance.	Retrospective mathetical modeling		French Polynesia	Zyka	Incidence: infection attack rate (IAR). Outbreak.		Precipitation.					Polynomial Regression	Región	Population	Reporting ratio (ρᵢ)	Infection attack rate	Precipitation. ln ξᵢ
															French Polynesia	276831	80.5% (72.8–100%)	78.0% (63.5–86.3%)	-7.27 (−10 to −3.36)
															Tahiti	178100	95.4% (70.9–100%)	71.3% (67.4–94.1%)	N/A
															Iles Sous	33100		70.1% (66.3–92.5%)
															Others (FP)	47400		62.5% (59.2–82.5%)
															Colombia	48000000	5.1% (2.1–100.0%)	20.8% (1.1–50.3%)	−2.82 (−4.38, −1.76)
															Brazil	15000000	3.5% (2.7–100.0%)	32.4% (2.5–94.2%)	−4.27 (−10, −2.91)
Associations between malaria and local and global climate variability in five regions in Papua New Guinea	2016	This study explored what and how local weather and global climate variability impact on malaria incidence in five regions of PNG	Coss sectional	Four administrative provinces and one district	Papua New Guinea	Malaria	Incidence		Temperature. Precipitation.					Pearson´s correlation Time series method. Generalized additive model. Generalized linear models.	Region	Environmental Factor	Lag Time(s)	Direction of Association	Significance Malaria incidence	Notes
															Western	Min. Temperature	0–1 months	Negative	Significant negatively associated	Shift to positive at 2 months lags, strenght of the associaton at 3 months
																DMI	0–2 months	Negative	Significant	Consistent short-term effect
																EMI	0–1 months	Negative	Significant	Short lag, coastal effect
																NINO3.4	4–5 months	Negative	Significant	Delayed impact
															Eastern Highlands	Min. Temperature	1–2 months	Negative → Positive	Significant	Temperature is consistently low; notable transition
																Precipitation	1–2 months	Negative	Significant	Inverse association with rainfall
																EMI	0–1 months	Positive	Significant	Unique among regions
																NINO3.4	0, 0–1, 0–4, 0–5	Negative	Significant	Broad range of lag effects
															Madang	Min. Temperature	All lags	Negative → Positive	Not Significant	Increasing strength over time
																Precipitation	1–2 months	Positive	Significant	Rainfall correlated with incidence
																EMI	All lags	Negative	Not Significant	Consistent trend, though not statistically significant
																SAM	Short & long lags	Negative	Significant	Only region with consistent association
																NINO3.4	0 month	Negative	Significant	Immediate impact
															Port Moresby	Min. Temperature	3 months	Negative	Significant	Strength increased over lag time
																DMI	0–1, then 4 months	Positive → Negative	Significant	Direction of association shifts over time
																EMI	0–1 months	Negative	Significant	Short-term coastal effect
																NINO3.4	4–5 months	Negative	Significant	Delayed response
																SAM	0-1 month	Variable	Significant	Less consistent pattern
															East Sepik	Min. Temperature	—	—	Not Significant	No notable associations
																NINO3.4	0 month	Negative	Significant	Immediate response in northern coast
Malaria epidemiology, glucose 6-phosphate dehydrogenase de®ciency and human settlement in the Vanuatu Archipelago	1998	The aim of this study is to investigate the possible relationship between the prevalence of G6PD deficiency and malaria transmission in central and southern Vanuatu.	descriptive observational study	Island level	Vanuatu	Malaria	Prevalence/Incidence						glucose 6-phosphate dehydrogenase deficiency and human settlement	Unpaired t-test, chi-squared , test, Fisher's exact test, and Spearman's rank correlation test	Component	Key Findings
															1. Passive Case Detection (PCD)	Data from 1977–1992- Annual parasite rate (API) peaked at 222 per 1000 in 1984, dropped to ~100 after 1990- P. falciparum increased from 30% to >60% of infections- Higher malaria incidence in northern and larger islands (e.g., Santo, Malakula)- Seasonal variation: P. falciparum peaks in rainy season (Feb–Mar)
															2. Malariometric Surveys (1988–1992)	35 surveys on 16 islands; 14,476 blood slides- Overall parasite rate: 11.9%- Most prevalent species: P. vivax (6.7%), P. falciparum (5.2%)- Highest parasite rate on Santo Island, lowest on Aniwa and Futuna- Overall spleen rate: 33.1%, highest on Tongoa and Aneityum (20% both)
															3. G6PD Deficiency Surveys	496 males surveyed on 7 islands- G6PD deficiency: 3.6% overall- Highest on Efate (10%), none on Aniwa, Futuna, Aneityum- Combined with earlier data (total 955 males), overall deficiency rate: 7.4%- Positive correlation (R = 0.81) between G6PD deficiency and malaria API, except Tongoa
Spatially Explicit Environmental Factors Associated with Lymphatic Filariasis Infection in American Samoa	2022	This study aims to identify potential environmental drivers of LF transmission in American Samoa by using spatial analysis to explore associations between LF seroprevalence in a 2016 community survey and locally collected or remotely sensed environmental data.	Cross sectional	Village	American Samoa	Lymphatic filariasis	Seroprevalence		Tree cover: The risk of Mf-positivity increased by18% (95%CI9%,29%p<0.01) for every 1% increase in tree cover. Rangeland cover: The risk of Mf-positivity was estimated to increase by42%(95%CI17%,76%p<0.01) for every1%increase in rangeland cover. Crop cover : theBm33 Ab model showed a statistically significant negative association between crop cover and Ab-positivity, whereby the risk of Ab-positi…		Population density: negative association with the Mf model ( -12%, 95% CI 19%, 4% p <0.01) and antigen model (- 11%, 95% CI 15%, 7% p <0.01).			Pearson correlation coeficient. Poisson regression model. Multivariate stepwise poisson regression process		Infection Marker(s)
															Tree Cover	Positive association with infection marker positivity
															Rangeland Cover	Bm33 Ab = statisticallysignificantpositiverelationship withAb-positivity(5%95%CI2%,8%p<0.01)
															Urban Cover	Mf positivity and Ab-positivity had statistically significant association
															Rainfall	No significant association with detection of LF infection marker
															NDVI (Normalised Difference vegetation index)	Very minimal association. (RR between <0.0001 and 0.03) with infection marker positivity in all models where it was included (antigen, and Wb123, Bm14 andBm33antibodies).
Micro-geographic risk factors for malarial infection	2009	The aim of this study is to evaluate whether geographic parameters are associated with malarial infection in the East Sepik province of Papua New Guinea (PNG), a remote area where malaria is a major cause of morbidity and mortality	Cross-sectional	Oum, Ambunti villages. East Sepik (Province)	Papua New Guinea	Malaria	Prevalence		Elevation. Odds of malarial infection increased with decreasing elevation					logistic regression for elevation, distance from the river bank, and distance from the administrative centre. Poisson based regression model		Oum	Ambunti
																Odds ratio 95% CI	Odds ratio 95% CI	Pooled Odds ratio 95%CI
															Elevation (per 10 m)	0.92 (0.49 - 1.73)	0.6 (0.27 - 1.31)	0.64 (0.41 - 0.99)
															Distance from village center (per 100m)	1.71 (1.14 - 2.57)	1.19 (0.84 - 1.69)	1.3 (1.03 - 1.66)
															Distance from river bank (per 100m)	1.93 (0.82 - 4.53)	1.31 (0.69 - 2.49)	1.2 (0.82 - 1.76)
Predicting climate-sensitive water-related disease trends based on health, seasonality and weather data in Fiji	2022	This study aimed to establish: (a) the national and divisional trends for 6 EWARS syndromic conditions that are commonly associated with leptospirosis, typhoid and/or dengue (watery diarrhoea, bloody diarrhoea, prolonged fever, acute fever plus rash, acute jaundice syndrome, and suspected dengue) from 2016 to 2020; (b) any association between the 6 syndromic conditions and meteorological data, in…	Ecological study	Islands	Fiji	Suspected Dengue	Incidence		Time-lag effects of rainfall. P- value = <0.05					Poisson generalized linear models (GLMs)		Suspected Dengue <5 years old (%)	Suspected dengue > 5 years old (%)
															Seasonality max/min temperatute	23.8	38.2
															Seasonality max/min temperatute. No rainfall lag time	24	38.4
															5-week rainfall time lag	30	41.1
															6-week rainfal time lag	28.8	42.4
															7-week rainfall time lag	29.2	42.9
															8-week rainfall time lag	26	42.2
															9-week rainfall time lag	27	41.1
															10-week rainfall time lag	26.1	40.4
															11-week rainfall time alg	24.7	39.8
															12-week rainfall time lag	24	39.2
															Age Group	Central (%)	Western (%)	Eastern (%)	Northern (%)
															<5 years 5-week lag	19.4%*	33.0%*	4.7%*	14.0%*
															≥5 years 7-week lag	21.6%*	47.0%*	19.7%*	24.0%*
Modeling present and future climate risk of dengue outbreak, a case study in New Caledonia	2022	The aim of this study was to develop and apply a complete method to forecast the weekly probability of dengue outbreaks in a specific location (New Caledonia), using climate variability data, and estimate the inter-annual and seasonal risk of dengue outbreaks throughout the next century under climate change scenarios.	Ecological retrospective modeling design	Province	New Caledonia	Dengue	Outbreak		Temperature. Rainfall					time-series modeling, and permutation testing	Environmental Factor	Description	Time Window	Effect on Dengue Outbreak Risk
															Number of hot days	Number of days with maximum temperature > 30.8°C	80 days prior to prediction week	Positive association – more hot days increase weekly outbreak probability
															Mean daily precipitation (log-transformed)	Logarithm of the mean daily rainfall (in mm)	60 days prior to prediction week	Positive association – higher rainfall increases weekly outbreak probability
															Additional variables (e.g., humidity, longer/shorter windows, etc.)	Tested during model selection	Various	No significant improvement in predictive performance (based on Brier score)
Time trend of malaria in relation to climate variability in Papua New Guinea	2016	The aim of this study is to describe the regional malaria incidence in relation to the geographic and climatic conditions and describe the effect of altitude on the expansion of malaria over the last decade in Papua New Guinea.	retrospective ecological time-series design.	Eastern Highland (Provice)	Papua New Guinea	Malaria	Incidence		Temperature min/max. Rainfall. Altitud: In areas above 1700 m, the incidence did not increase p= 0.29					linear regression analysis.	Region / Province	Malaria Incidence Trend	Rainfall Trend (mm/year)	Temperature Trend (°C/year)
															Nationwide	´-190.8 cases/100,000/year (p=0.200) from 1997 to 2008	Not specified	Not specified
															Southern Coastal (Western)	-3.05% per year	-1.36% per year	Tmin: +0.129 / Tmax: +0.023
															Southern Coastal (NCD)	-6.05% per year	+0.43% per year	Tmin: +0.130 / Tmax: -0.054
															Highland (Eastern Highlands)	+4.75% per year	+3.15% per year	Tmin: +0.300 / Tmax: +0.148
															Northern Coastal (East Sepik)	-0.48% per year	-1.69% per year	Tmin: +0.072 / Tmax: +0.130
															Northern Coastal (Madang)	+0.51% per year	-0.34% per year	Tmin: +0.323 / Tmax: +0.107
															Highland by Altitude	+505.3 to +875.7 cases/100,000/year	Not specified	Not specified
															Island Region	-659.2 cases/100,000/year (p=0.154)	Not specified	Not specified
A comparative analysis of Chikungunya and Zika transmission	2017	The aim of this study is to propose a joint model of Chikungunya and Zika transmission based on the time-dependent susceptible-infectious-recovered (TSIR) framework, using data from nine distinct territories in French Polynesia and the French West Indies, where both diseases circulated for the first time and caused outbreaks between 2013 and 2016	Retrospective Comparative Modeling Study	Territory	French Polynesia	Chikungunya, Zika	Outbreak		Temperature : Effect disappeared after adjusting for precipitation. Precipitation negative association					hierarchical Bayesian time-dependent SIR (TSIR) model		ZIKV	CHIKV
															French Polynesia
															Temperature-dependent serial interval	2.2 – 4.7 weeks	1.5 – 2.7 weeks	More stable than in the West Indies
															Average temperature	27–28 °C (24–26 °C in Austral Islands)	27–28 °C (24–26 °C in Austral Islands)	Temperature mostly stable except in Austral Islands
															Precipitation			Greater variability than in the West Indies
Seroprevalence, incidence estimates, and environmental risk factors for dengue, chikungunya, and Zika infection amongst children living in informal urban settlements in Indonesia and Fiji	2025	This study aims 1. To measure seroprevalence and estimate the incidence of dengue, chikungunya, and Zika infections in young children living in informal urban settlements in Indonesia and Fiji. 2. To evaluate local environmental risk factors for Ae. aegypti – transmitted arbovirus infections.	Cross-sectional study		(Suva) Fiji , Indonesia	Dengue, Chikungunya, Zika	Seroprevalence Incidence		Flooding. OR: 0.5 (0.2–1.4) Trash collection OR: 2.2 (0.7–7)					Univariate and multivariable logistic regression	Risk Factor for Dengue exposure	Country	Adjusted OR (95% CI)
															Age (years) 2.6 (1.2)	Fiji	4.0 (2.5–6.3)
															Breastfed (past 3 months)	Fiji	2.7 (1.0–7.8)
															Male gender	Fiji	0.9 (0.4–1.9)
															Trash collection	Fiji	2.2 (0.7–7)
															Porous flooring	Indonesia	0.4 (0.2–1.2)
															Flooding (household)	Fiji	0.5 (0.2–1.4)
															Grows plants	Fiji	1.3 (0.6–3.2)
Malaria early warning tool: Linking inter-annual climate and malaria variability in northern Guadalcanal, Solomon Islands	2017	The aim of this study was to explore the relationship between the seasonal and annual variations in climate parameters such as rainfall, temperature, sea level and ENSO (SOI and NINO 3.4), and malaria transmission in Guadalcanal	retrospective ecological time series study	Noth Guadalcanal (Province)	Solomon Islands	Malaria	Incidence		Rainfall. Adj R2: 0.80 (0.58 - 0-90) p= 2.48E-8 . NINO 3.4: Adjusted R2: 0.13 (0 - 0.42) p= 0.061. SOI: Adjusted R2: 0.30 (0.04 - 0.60) p= 0.006					Multiple Lineal regression	October to december and subsequente january to june malaria incidence
															Region	Pearson (r)	Spearman (ρ)	adjusted R²
															Guadalcanal (CMTGP)	−0.90 [−0.77, −0.95]	−0.90 [−0.75, −0.97] (negative correlation)	0.80 [0.58, 0.90]
															Northern Guadalcanal (CMTNG)	−0.86 [−0.57, −0.94]	−0.84 [−0.45, 0.97] (negative correlation)	0.72 [0.27, 0.86]
															South Guadalcanal (CMTSG)	−0.09	−0.09	0.00
The Influence of Climate Variables on Malaria Incidence in Vanuatu	2025	This study aimed to investigate how climate variables correlate with malaria incidence in Vanuatu from 2014 to 2023. Additionally, and to use these findings to develop a proof-of-concept malaria model.	Retrospective ecological study using a time-series	Provinces	Vanuatu	Malaria	Incidence		Temperature min : 1 month lag: negative correlation with malaria cases (rho = −0.31, p < 0.05) Precipitation : 1 month lag: anomaly (rho = 0.05, p = 0.57)					Spearman correlation,Generalised linear modelling (GLM) simple and multiple regression model, Gaussian GLM regression, Bayesian modelling.	climate variable	Malaria incidence
															Temperature	1 degree increase, malaria increase by 42.51 (+/- 6.92), bayesian modelling: Each unit increase in two-month lagged maximum temperature (°C) increases malaria cases by 1.39 (94% HDI 0.89, 1.93)	Maximum temperature and total precipitation had low VIF scores (VIF < 5), indicating low multicollinearity.
															Precipitation	coefficient of −0.02 in the one-month lagged model). Bayesian modelling Each unit increase in two-month lagged in (mm) increases malaria cases by 0.19 (94% HDI 0.11, 0.28)
Socio-economic and Climate Factors Associated with Dengue Fever Spatial Heterogeneity: A Worked Example in New Caledonia	2015	This study aimed i) to characterise the spatial distribution of dengue cases in New Caledonia once an epidemic spreads over the territory; ii) to determine which of possible covariates are shaping the observed distribution; iii) to explore the potential spatial distribution of dengue cases under future climate projections.	Ecological study	Province	New Caledonia	Dengue	Incidence	Unemployment. Rho: 0.759 p= <0.0001	Temperature. Rho: 0.619 p= 0.0004 Rainfall. Rho: 0.473 p= 0.0109		Human density (# people per household) rho: 0.759 p= <0.0001 Education: rho: 0.148 p= 0.4529			P spearman correlation		Factor	Association with Dengue Incidence		Factor	Association with Dengue Incidence
															Environmental	Mean Temperature	Strongly associated with higher dengue incidence; key predictor in best-performing models. Rho 0.619 p= 0.0004.	Socioeconomic	% Unemployed People	Most predictive single variable; higher unemployment strongly linked to higher incidence. Rho= 0.759 p=<0.0001.
																Daily Rainfall (wettest quarter)	Limited explanatory power; rainfall is poorly predictive of dengue incidence at commune level. Rho: 0.563 p= 0.0018		Mean People per Household	Key variable in the best-performing multivariable model. Rho= 0.739 p= <0.0001
																Average Daily Rainfall	Retained for modeling convenience, but showed poor predictive power. Rho:0.473 p= 0.0109		% Living in Small Premises (<40 m2)	Reflects overcrowding and potential for transmission; moderately strong correlation. Rho: 0.568 p= 0.0016
																Thermal Range / Isothermality	High temperature variability associated with lower incidence, possibly limiting viral circulation. Rho= -0.515		% Premises with Inside Toilets	rho: -0.568 p = 0.0016
																			% People Born in New Caledonia	Local origin associated with higher incidence. Rho: 0.475 p = 0.0106
																			% People Born French Polynesia	Immigration associated with lower incidence. Rho: -0.466 p = 0.0125
Socioeconomic and environmental determinants of dengue transmission in an urban setting: An ecological study in Nouméa, New Caledonia	2017	The aim of this study was to identify socioeconomic and environmental factors associated with dengue incidence in an urban setting in the Pacific region	Ecological study	Province	New Caledonia	Dengue	Incidence	Unemployment (2008-09: IRR(95%CI) 1.25(1.141.36) p-value <0.001	Vegetation coverage (2008-09): IRR: 1.14 (1.04 - 1.24) P= 0.003		Born in Pacific: univariate regression:(2008-09): IRR 1.33(1.19 - 1.48) P= <0.001, 2012-13: 1.09 (1.01 - 1.18) P= 0.033. Age: (2008-09): IRR: 0.83 (0.83 (0.73 - 0.95) P= 0.004. 2012-13: IRR: 0.94 (0.87 - 1.02) P= 0.142	Old buildings: IRR: 1.12 (1.03 - 1.21) p= 0.004. Cement lodgings:(2012-13) IRR: 1.13 (1.04 - 1.21) P= 0.001		Univariable and multivariable generalized linear modelling	Variable. UNIVARIATE NALYSIS	2008–09 Epidemic	p-value	2012–13 Epidemic	p-value
															Housing and Population Density
															Household crowding	1.22 (1.08–1.38)	0.002	1.05 (0.96–1.14)	0.282
															Household density	0.82 (0.73–0.92)	0.001	0.95 (0.87–1.03)	0.172
															Population density	0.88 (0.77–1.00)	0.049	0.97 (0.89–1.05)	0.402
															Socioeconomic Status
															Low education	1.32 (1.18–1.47)	<0.001	1.09 (1.01–1.19)	0.024
